# Supplementary material for: Screening for Methane Utilizing Mixed Communities with High Polyhydroxybutyrate (PHB) Production Capacity Using Different Design Approaches
Source: Polymers (Basel). 2021 May 14;13(10):1579. doi: 10.3390/polym13101579 (PMC8157138; doi:10.3390/polym13101579)
Supplement: Supplementary file 1 [file polymers-13-01579-s001.zip]

Archive with 1 entries (1 files):
- polymers-1142946-supplementary.pdf
